# Supplementary material for: Penile Cancer-Derived Cells Molecularly Characterized as Models to Guide Targeted Therapies
Source: Cells. 2021 Apr 6;10(4):814. doi: 10.3390/cells10040814 (PMC8067406; doi:10.3390/cells10040814)
Supplement: Supplementary file 1 [file cells-10-00814-s001.zip]

Archive with 3 entries (2 files):
- cells-1141866 supplementary proofreading back.Files - Copy/
- cells-1141866 supplementary proofreading back.Files - Copy/Suppl.Figures.pdf
- cells-1141866 supplementary proofreading back.Files - Copy/Supplementary.tables.pdf
